# Supplementary material for: The UCEIS and UC-100 score were responsive endoscopic and global indices in a phase 2 trial of ulcerative colitis
Source: Crohns Colitis 360. 2026 Apr 24;8(2):otag031. doi: 10.1093/crocol/otag031 (PMC13197579; doi:10.1093/crocol/otag031)
Supplement: otag031_Supplementary_Data [file otag031_supplementary_data.zip]

Archive with 1 entries (1 files):
- RCT01464-SUPPLEMENT-18JUN2025.docx
